# Supplementary material for: Intranasal respiratory syncytial virus vaccine attenuated by codon-pair deoptimization of seven open reading frames is genetically stable and elicits mucosal and systemic immunity and protection against challenge virus replication in hamsters
Source: PLoS Pathog. 2024 May 13;20(5):e1012198. doi: 10.1371/journal.ppat.1012198 (PMC11115275; doi:10.1371/journal.ppat.1012198)
Supplement: S1 Data — (XLSX) [file ppat.1012198.s001.xlsx]

## Sheet: Figure 1B
Replication of Min viruses and wt RSV in Vero cells (titers expressed in log10 pfu/ml)
Left panel (32C)								Right panel (37C)
	Min A								Min A
well #	1	2		Mean	SD			well #	1	2		Mean	SD
day 0	3.8	3.8		3.8	0			day 0	3.8	3.8		3.8	0
day 1	3.5	3.7		3.6	0.141421			day 1	4	4		4	0
day 2	5	5.2		5.1	0.141421			day 2	5.3	5.4		5.35	0.0707107
day 3	5.2	5.2		5.2	0			day 3	5.4	5.6		5.5	0.141421
day 4	5.6	5.8		5.7	0.141421			day 4	5.2	5.3		5.25	0.0707107
day 5	5.7	5.7		5.7	0			day 5	4.7	5		4.85	0.212132
day 6	5.9	5.9		5.9	0			day 6	4.7	4.8		4.75	0.0707107
day 7	6.1	6		6.05	0.0707107			day 7	4.8	4.7		4.75	0.0707107
day 8	6.2	6.1		6.15	0.0707107			day 8	4.8	4.9		4.85	0.0707107
day 9	6.2	6.1		6.15	0.0707107			day 9	4.9	5.1		5	0.141421
day 10	6.1	6.2		6.15	0.0707107			day 10	4.9	4.9		4.9	0
day 11	6.2	6		6.1	0.141421
day 12	6.4	6.3		6.35	0.0707107
	Min L								Min L
well #	1	2		Mean	SD			well #	1	2		Mean	SD
day 0	3.7	3.7		3.7	0			day 0	3.7	3.7		3.7	0
day 1	2.8	2.9		2.85	0.0707107			day 1	2	2.2		2.1	0.141421
day 2	4.6	4.8		4.7	0.141421			day 2	2.6	2.5		2.55	0.0707107
day 3	5.1	5.1		5.1	0			day 3	2.8	2.6		2.7	0.141421
day 4	5.7	5.7		5.7	0			day 4	2.6	2.5		2.55	0.0707107
day 5	5.8	5.7		5.75	0.0707107			day 5	2.7	2.6		2.65	0.0707107
day 6	6	6.2		6.1	0.141421			day 6	2.7	3.2		2.95	0.353553
day 7	6.5	6.5		6.5	0			day 7	3.2	3.4		3.3	0.141421
day 8	6.7	6.7		6.7	0			day 8	3.5	3.6		3.55	0.0707107
day 9	6.8	6.8		6.8	0			day 9	3.7	3.5		3.6	0.141421
day 10	6.9	6.8		6.85	0.0707107			day 10	4.3	4		4.15	0.212132
day 11	6.8	6.7		6.75	0.0707107
day 12	6.7	6.9		6.8	0.141421
	Min FLC								Min FLC
well #	1	2		Mean	SD			well #	1	2		Mean	SD
day 0	3.3	3.3		3.3	0			day 0	3.3	3.3		3.3
day 1	2.4	2.3		2.35	0.0707107			day 1	0	0.7		0.35	0.494975
day 2	4.2	4.1		4.15	0.0707107			day 2	0	1		0.5	0.707107
day 3	4.3	4.3		4.3	0			day 3	1.3	0		0.65	0.919239
day 4	4.8	4.7		4.75	0.0707107			day 4	1	1		1	0
day 5	4.5	4.6		4.55	0.0707107			day 5	0	0		0	0
day 6	5	5		5	0			day 6	0.7	1		0.85	0.212132
day 7	5	5.4		5.2	0.282843			day 7	1	0.7		0.85	0.212132
day 8	5.8	5.9		5.85	0.0707107			day 8	0	0		0	0
day 9	5.7	5.8		5.75	0.0707107			day 9	0	0		0	0
day 10	6	6		6	0			day 10	0	0.7		0.35	0.494975
day 11	6	6		6	0
day 12	6	6		6	0
	Min AL								Min AL
well #	1	2		Mean	SD			well #	1	2		Mean	SD
day 0	3.9	3.9		3.9	0			day 0	3.9	3.9		3.9	0
day 1	3.1	3.1		3.1	0			day 1	2.5	2.4		2.45	0.0707107
day 2	4.8	4.7		4.75	0.0707107			day 2	2.5	2.4		2.45	0.0707107
day 3	5.2	5.3		5.25	0.0707107			day 3	2.3	2.5		2.4	0.141421
day 4	5.6	5.6		5.6	0			day 4	1.7	2.1		1.9	0.282843
day 5	5.5	5.7		5.6	0.141421			day 5	1.9	1.9		1.9	0
day 6	6	6.1		6.05	0.0707107			day 6	2	1.9		1.95	0.0707107
day 7	6.4	6.2		6.3	0.141421			day 7	1.9	2		1.95	0.0707107
day 8	6.4	6.6		6.5	0.141421			day 8	1.7	2.1		1.9	0.282843
day 9	6.5	6.6		6.55	0.0707107			day 9	2.3	1.9		2.1	0.282843
day 10	6.6	6.6		6.6	0			day 10	1.7	1.7		1.7	0
day 11	6.6	6.6		6.6	0
day 12	6.6	6.7		6.65	0.0707107
	wt RSV								wt RSV
well #	1	2		Mean	SD			well #	1	2		Mean	SD
day 0	3.7	3.7		3.7	0			day 0	3.7	3.7		3.7	0
day 1	4.2	4.2		4.2	0			day 1	4.9	4.7		4.8	0.141421
day 2	5.8	5.7		5.75	0.0707107			day 2	6.8	6.7		6.75	0.0707107
day 3	6.5	6.8		6.65	0.212132			day 3	7.2	7.1		7.15	0.0707107
day 4	7	7.2		7.1	0.141421			day 4	6.9	7		6.95	0.0707107
day 5	7	7.2		7.1	0.141421			day 5	7.1	7		7.05	0.0707107
day 6	7.3	7.4		7.35	0.0707107			day 6	6.6	6.6		6.6	0
day 7	7.2	7.1		7.15	0.0707107			day 7	6	6		6	0
day 8	7.4	7.2		7.3	0.141421			day 8	5.3	5		5.15	0.212132
day 9	7	7.1		7.05	0.0707107			day 9	3.8	3.8		3.8	0
day 10	7	6.9		6.95	0.0707107			day 10	2.4	2.6		2.5	0.141421
day 11	6.7	6.7		6.7	0
day 12	6.6	6.3		6.45	0.212132

## Sheet: Figure 1C
Virus plaque sizes
	% of plaques
Area (mm2)	WT	Min A	Min L	Min AL	Min FLC
20000	0	0	0	0.04	3.97
25000	0	2.67	2.21	3	3.83
30000	0	2.84	1.74	2.47	3.58
35000	0	2.81	1.45	2.74	3.08
40000	1.67	2.79	1.93	2.3	3.29
45000	1.26	2.64	1.42	2.24	3.18
50000	0.97	3.16	1.42	2.68	3.33
55000	0.84	4.18	1.64	2.74	3.83
60000	0.97	4.12	1.96	2.62	3.61
65000	0.8	4.21	1.36	2.74	3.51
70000	0.45	4.44	1.83	2.66	4.11
75000	0.52	3.89	1.52	2.91	4.01
80000	0.42	4	1.33	3.54	3.83
85000	0.35	3.97	1.74	3.48	3.97
90000	0.71	3.97	1.48	3.25	4.44
95000	0.58	4.15	1.99	3.71	4.11
100000	0.39	3.48	2.11	2.91	3.36
105000	0.68	3.39	2.05	3.35	3.86
110000	0.39	3.45	1.86	2.68	3.58
115000	0.42	2.79	1.67	3.54	2.75
120000	0.48	2.55	2.05	2.89	2.79
125000	0.23	2.12	1.86	3.23	2.65
130000	0.35	2.64	2.46	2.74	1.97
135000	0.26	2.26	1.89	2.57	2.08
140000	0.29	1.6	2.4	2.62	1.68
145000	0.29	2.12	2.75	2.85	2.04
150000	0.55	1.54	2.4	2.38	1.25
155000	0.26	1.02	2.18	2.36	1.14
160000	0.42	1.36	2.24	1.9	1.4
165000	0.23	1.04	2.65	1.81	1.29
170000	0.35	0.96	2.71	1.52	0.86
175000	0.26	0.99	2.18	1.79	0.93
180000	0.29	0.99	2.11	1.35	0.97
185000	0.29	1.07	2.78	1.43	0.54
190000	0.26	0.58	2.18	1.18	0.72
195000	0.29	0.9	2.78	0.72	0.43
200000	0.23	0.78	2.4	1.24	0.39
205000	0.29	0.64	2.02	1.08	0.54
210000	0.52	0.67	1.96	0.74	0.18
215000	0.29	0.46	1.61	0.63	0.36
220000	0.35	0.58	1.39	0.76	0.21
225000	0.29	0.55	1.39	0.51	0.21
230000	0.29	0.29	1.45	0.68	0.39
235000	0.16	0.17	1.74	0.53	0.25
240000	0.45	0.46	1.14	0.25	0.11
245000	0.55	0.35	1.04	0.34	0.14
250000	0.32	0.35	1.48	0.53	0.18
255000	0.29	0.26	0.92	0.44	0.07
260000	0.42	0.38	0.85	0.23	0.07
265000	0.64	0.15	0.98	0.3	0
270000	0.35	0.23	0.79	0.27	0.14
275000	0.64	0.2	0.66	0.19	0.07
280000	0.39	0.29	0.69	0.34	0.04
285000	0.71	0.2	0.57	0.21	0
290000	0.64	0.06	0.35	0.08	0
295000	0.55	0.17	0.66	0.17	0.04
300000	0.84	0.09	0.38	0.04	0.07
305000	0.74	0.15	0.51	0.06	0.07
310000	0.64	0.23	0.54	0.11	0.11
315000	1.06	0.17	0.35	0.13	0.04
320000	0.8	0.09	0.38	0.08	0
325000	1.29	0.12	0.28	0.15	0.14
330000	1.26	0.06	0.16	0.08	0.04
335000	1.09	0.03	0.41	0.04	0.04
340000	1.06	0.15	0.13	0.04	0
345000	0.9	0.06	0.16	0	0
350000	0.8	0.03	0.22	0.08	0
355000	1.32	0.09	0.28	0.08	0
360000	1.09	0.17	0.03	0	0
365000	1.13	0.06	0.28	0	0
370000	1.16	0.03	0.06	0.04	0
375000	1.32	0.06	0.06	0.06	0.04
380000	1.26	0	0.03	0.04	0
385000	1.22	0.03	0.06	0.02	0
390000	1.32	0	0.06	0	0
395000	1.22	0.06	0.13	0.02	0
400000	1.38	0.03	0.03	0.06	0
405000	0.71	0.03	0	0.04	0
410000	1.13	0.06	0.06	0.04	0.07
415000	1.38	0.03	0.09	0.04	0
420000	1.32	0.06	0.06	0	0
425000	1.35	0	0.03	0.02	0.04
430000	1	0	0.06	0.02	0
435000	1.29	0.03	0	0.04	0
440000	1.38	0	0.09	0	0
445000	1.38	0	0	0.04	0
450000	1.42	0	0.03	0	0
455000	1.06	0	0.13	0	0
460000	1.35	0	0.03	0.02	0
465000	1.55	0	0.03	0	0
470000	1.19	0	0.09	0	0
475000	1.35	0.03	0.03	0	0
480000	1.06	0	0.06	0	0
485000	0.84	0.03	0	0	0
490000	0.71	0	0	0	0
495000	1.29	0.06	0.03	0	0
500000	0.97	0	0	0.02	0
505000	1.09	0	0	0	0
510000	0.93	0	0	0	0
515000	0.74	0	0.03	0	0
520000	0.74	0.03	0	0	0
525000	0.64	0	0	0	0
530000	1.13	0	0	0	0
535000	0.55	0	0	0	0
540000	0.8	0	0	0	0
545000	0.68	0	0.03	0	0
550000	0.52	0	0	0	0
555000	0.71	0	0	0.02	0
560000	0.84	0	0	0	0
565000	0.71	0	0	0	0
570000	0.58	0	0.03	0	0
575000	0.35	0	0	0	0
580000	0.64	0	0	0	0
585000	0.8	0	0	0	0
590000	0.71	0	0	0	0
595000	0.61	0	0	0	0
600000	0.42	0	0	0	0
605000	0.74	0	0	0.02	0
610000	0.48	0	0	0.02	0
615000	0.39	0	0.06	0	0
620000	0.48	0	0	0	0
625000	0.32	0	0	0	0
630000	0.19	0	0	0	0
635000	0.35	0	0	0	0
640000	0.68	0	0	0	0
645000	0.42	0	0	0	0
650000	0.71	0	0	0	0
655000	0.23	0	0	0	0
660000	0.52	0.03	0	0	0
665000	0.45	0	0	0	0
670000	0.32	0	0	0	0
675000	0.35	0	0	0	0
680000	0.29	0	0	0	0
685000	0.32	0	0	0	0
690000	0.52	0	0	0	0
695000	0.26	0	0	0	0
700000	0.26	0	0	0	0
705000	0.32	0	0	0	0
710000	0.19	0	0	0	0
715000	0.23	0	0	0	0
720000	0.26	0	0	0	0
725000	0.32	0	0	0	0
730000	0.19	0	0	0	0
735000	0.13	0	0	0	0
740000	0.26	0	0	0	0
745000	0.16	0	0	0	0
750000	0.32	0	0	0	0
755000	0.23	0	0	0	0
760000	0.13	0	0	0	0
765000	0.23	0	0	0	0
770000	0.16	0	0	0	0
775000	0.19	0	0	0	0
780000	0.19	0	0	0	0
785000	0.13	0	0	0	0
790000	0.16	0	0	0	0
795000	0.1	0	0.03	0	0
800000	0.16	0	0	0	0
805000	0.16	0	0	0	0
810000	0.06	0	0	0	0
815000	0.13	0	0	0	0
820000	0.19	0	0	0	0
825000	0.16	0	0	0	0
830000	0	0	0	0	0
835000	0.06	0	0	0	0
840000	0.13	0	0	0	0
845000	0.1	0	0	0	0
850000	0.13	0	0	0	0
855000	0.1	0	0	0	0
860000	0.06	0	0	0	0
865000	0.16	0	0	0	0
870000	0	0	0	0	0
875000	0.13	0	0	0	0
880000	0.03	0	0	0	0
885000	0.03	0	0	0	0
890000	0.19	0	0	0	0
895000	0.13	0	0	0	0

## Sheet: Figure 2A
Serial passage of Min AL in Vero cells at 32ºC (titers expressed in log10 pfu/ml)
	Lineage #
	Ct#1	Ct#2
passage #
0	6.5	6.5
1	6.5	6.4
2	6.9	6.9
3	6.5	6.5
4	6.6	6.4
5	6.5	6.6
6	5.9	5.9
7	6.3	6.2
8	6	6
9	6	5.9
10	6	6.3
11	6	5.8
12	6.1	6.1
13	6.2	6.3
14	5.8	5.9
15	5.8	5.7
16	6	6.2
17	6.2	6.2
18	5.8	5.8

## Sheet: Figure 2B
Serial passage of Min AL in Vero cells at increasing temperature (titers expressed in log10 pfu/ml)
	Lineage #
	1	2	3	4	5	6	7	8	9	10
Passage #
0	6.5	6.5	6.5	6.5	6.5	6.5	6.5	6.5	6.5	6.5
1	6.5	6.6	6.4	6.7	6.6	6.4	6.6	6.6	6.4	6.4
2	6.9	6.8	6.8	6.8	6.9	6.8	7.1	7.2	6.9	6.9
3	6.1	6.3	6.3	6.3	6.3	6.2	6.3	6.3	6.1	6.3
4	6.3	6.3	6.1	6.1	6.1	6.3	6.3	6.3	6.2	6.4
5	6.4	6.1	6.4	6.1	6.2	6.3	6.2	6.2	6.2	6.3
6	6	6.1	6	5.9	6.1	5.9	6.1	5.9	6	6
7	5.3	5.7	5.6	5.6	5.4	5.3	5.7	5.7	5.7	5.6
8	5.3	5.4	5.2	5.4	5.4	5.1	5.6	5.6	5.7	5.6
9	5	5.1	5.4	5	5.5	5.3	4.7	5.2	5.5	4.9
10	5.1	4.8	5.8	4.3	5.9	6.1	4.8	4.9	5.2	4.8
11	5.1	3.9	5.8	3.7	5.6	5.9	5.7	5.1	4.8	5
12	5	3.3	5.6	2.9	5.3	5.7	6	5.2	4.6	5.2
13	5	2.8	5.1	2.3	4.4	5	5.9	5.1	4.1	4.6
14	5.2	3.6	5.4	2.1	4.6	5.7	5.9	4.6	3.9	4.6
15	4	1.5	4.6	0	1.7	3.4	4.5	3.3	1.4	3.2
16	3.1	0	4.1	0	0.7	1.8	3.8	2.2	0	1
17	0	0	0	0	0	0	0	0	0	0
18	0	0	0	0	0	0	0	0	0	0

## Sheet: Figure 3B
Replication of Min AL, Min AL derivatives and wt RSV in Vero cells at 32ºC (titers expressed in log10 pfu/ml)
Left panel (Lineage #1, 32ºC)							Middle panel (Lineage #3, 32ºC)							Right panel (Lineage #7, 32ºC)
	wt RSV							wt RSV							wt RSV
well #	1	2		Mean	SD		well #	1	2		Mean	SD		well #	1	2		Mean	SD
day 0	3.3	3.3		3.3	0		day 0	3.7	3.7		3.7	0		day 0	3.3	3.3		3.3	0
day 1	3.2	3.3		3.25	0.0707107		day 1	3.5	3.6		3.55	0.0707107		day 1	3.2	3.3		3.25	0.0707107
day 2	4.5	4.7		4.6	0.141421		day 2	4.9	4.8		4.85	0.0707107		day 2	4.5	4.7		4.6	0.141421
day 3	5.1	5.2		5.15	0.0707107		day 3	5.8	5.7		5.75	0.0707107		day 3	5.1	5.2		5.15	0.0707107
day 4	5.8	5.5		5.65	0.212132		day 4	6.2	6.1		6.15	0.0707107		day 4	5.8	5.5		5.65	0.212132
day 5	6.2	6.2		6.2	0		day 5	6.3	6.4		6.35	0.0707107		day 5	6.2	6.2		6.2	0
day 6	6.3	6.4		6.35	0.0707107		day 6	6.4	6.4		6.4	0		day 6	6.3	6.4		6.35	0.0707107
day 7	6.4	6.3		6.35	0.0707107		day 7	6.4	6.3		6.35	0.0707107		day 7	6.4	6.3		6.35	0.0707107
day 8	6.7	6.6		6.65	0.0707107		day 8	6.7	6.8		6.75	0.0707107		day 8	6.7	6.6		6.65	0.0707107
day 9	6.8	6.7		6.75	0.0707107		day 9	6.8	6.6		6.7	0.141421		day 9	6.8	6.7		6.75	0.0707107
day 10	6.9	6.9		6.9	0		day 10	6.9	6.7		6.8	0.141421		day 10	6.9	6.9		6.9	0
day 11	7.1	7.1		7.1	0		day 11	6.8	6.8		6.8	0		day 11	7.1	7.1		7.1	0
day 12	6.8	6.8		6.8	0		day 12	6.9	7		6.95	0.0707107		day 12	6.8	6.8		6.8	0
	Min AL							Min AL							Min AL
well #	1	2		Mean	SD		well #	1	2		Mean	SD		well #	1	2		Mean	SD
day 0	3.2	3.2		3.2	0		day 0	3.6	3.6		3.6	0		day 0	3.2	3.2		3.2	0
day 1	2.3	2.2		2.25	0.0707107		day 1	2.3	2.4		2.35	0.0707107		day 1	2.3	2.2		2.25	0.0707107
day 2	3.8	3.8		3.8	0		day 2	4	4		4	0		day 2	3.8	3.8		3.8	0
day 3	4.4	4.5		4.45	0.0707107		day 3	4.6	4.6		4.6	0		day 3	4.4	4.5		4.45	0.0707107
day 4	4.7	5		4.85	0.212132		day 4	5.1	5.1		5.1	0		day 4	4.7	5		4.85	0.212132
day 5	4.9	5.1		5	0.141421		day 5	5.2	5.2		5.2	0		day 5	4.9	5.1		5	0.141421
day 6	5.1	5.2		5.15	0.0707107		day 6	5.1	5.3		5.2	0.141421		day 6	5.1	5.2		5.15	0.0707107
day 7	5.2	5.3		5.25	0.0707107		day 7	5.4	5.4		5.4	0		day 7	5.2	5.3		5.25	0.0707107
day 8	5.6	5.5		5.55	0.0707107		day 8	5.8	5.8		5.8	0		day 8	5.6	5.5		5.55	0.0707107
day 9	6	6.1		6.05	0.0707107		day 9	5.8	5.9		5.85	0.0707107		day 9	6	6.1		6.05	0.0707107
day 10	6.3	6		6.15	0.212132		day 10	6.2	6		6.1	0.141421		day 10	6.3	6		6.15	0.212132
day 11	6.4	6.4		6.4	0		day 11	6.2	6.1		6.15	0.0707107		day 11	6.4	6.4		6.4	0
day 12	6.4	6.6		6.5	0.141421		day 12	6	6.3		6.15	0.212132		day 12	6.4	6.6		6.5	0.141421
	Min AL Lineage #1 p14							Min AL Lineage #3 p14							Min AL Lineage #7 p14
well #	1	2		Mean	SD		well #	1	2		Mean	SD		well #	1	2		Mean	SD
day 0	3.7						day 0	3.8						day 0	3.4	3.4		3.4	0
day 1	2.1						day 1	2.5						day 1	2.2	2.1		2.15	0.0707107
day 2							day 2							day 2	4.3	4.4		4.35	0.0707107
day 3	5.2						day 3	5.4						day 3	5.1	5.1		5.1	0
day 4							day 4							day 4	5.7	5.6		5.65	0.0707107
day 5	6.3						day 5	6						day 5	5.9	6		5.95	0.0707107
day 6							day 6							day 6	6.1	6.2		6.15	0.0707107
day 7	6.6						day 7	6.4						day 7	6.2	6.4		6.3	0.141421
day 8							day 8							day 8	6.5	6.4		6.45	0.0707107
day 9	6.8						day 9	6.8						day 9	6.2	6.4		6.3	0.141421
day 10							day 10							day 10	6.2	5.8		6	0.282843
day 11	6.5						day 11	6.7						day 11	5.9	5.7		5.8	0.141421
day 12							day 12							day 12	5.7	5.8		5.75	0.0707107
	Min AL M2-1[I87K]							Min AL P[G26D]							Min AL M2-1[E70D]
well #	1	2		Mean	SD		well #	1	2		Mean	SD		well #	1	2		Mean	SD
day 0	3.2	3.2		3.2	0		day 0	3.6	3.6		3.6	0		day 0	3.2	3.2		3.2	0
day 1	2.5	2.6		2.55	0.0707107		day 1	2.7	2.9		2.8	0.141421		day 1	1.4	2.3		1.85	0.636396
day 2	3.9	4.5		4.2	0.424264		day 2	4.1	4.4		4.25	0.212132		day 2	3.8	4.1		3.95	0.212132
day 3	4.7	4.8		4.75	0.0707107		day 3	4.7	4.6		4.65	0.0707107		day 3	4.5	4.5		4.5	0
day 4	4.8	5.1		4.95	0.212132		day 4	5.3	5.1		5.2	0.141421		day 4	4.8	4.9		4.85	0.0707107
day 5	5.3	5.3		5.3	0		day 5	5.7	5.6		5.65	0.0707107		day 5	5.1	4.9		5	0.141421
day 6	5.3	5.2		5.25	0.0707107		day 6	5.8	5.7		5.75	0.0707107		day 6	5.1	5.1		5.1	0
day 7	5.4	5.4		5.4	0		day 7	6.2	6.1		6.15	0.0707107		day 7	5.3	5.3		5.3	0
day 8	5.8	5.7		5.75	0.0707107		day 8	6.4	6.5		6.45	0.0707107		day 8	5.4	5.7		5.55	0.212132
day 9	6.6	6.7		6.65	0.0707107		day 9	7.2	7.2		7.2	0		day 9	5.7	5.7		5.7	0
day 10	6.9	6.9		6.9	0		day 10	7.4	7.2		7.3	0.141421		day 10	6	5.8		5.9	0.141421
day 11	7	7.1		7.05	0.0707107		day 11	7.4	7.2		7.3	0.141421		day 11	6.1	6		6.05	0.0707107
day 12	7.3	7.2		7.25	0.0707107		day 12	7.4	7.5		7.45	0.0707107		day 12	6.2	6.2		6.2	0
	Min AL M2-1[I87K]+2							Min AL P[G26D]+2							Min AL M2-1[E70D]+3
well #	1	2		Mean	SD		well #	1	2		Mean	SD		well #	1	2		Mean	SD
day 0	3.2	3.2		3.2	0		day 0	3.7	3.7		3.7	0		day 0	3	3		3	0
day 1	2.6	2.7		2.65	0.0707107		day 1	2.7	2.8		2.75	0.0707107		day 1	1.8	1.8		1.8	0
day 2	4.9	4.9		4.9	0		day 2	4.7	4.6		4.65	0.0707107		day 2	1.7	3.7		2.7	1.41421
day 3	5.7	5.8		5.75	0.0707107		day 3	5.4	5.3		5.35	0.0707107		day 3	4.3	4.4		4.35	0.0707107
day 4	6.2	5.9		6.05	0.212132		day 4	5.9	5.5		5.7	0.282843		day 4	4.9	4.8		4.85	0.0707107
day 5	5.9	5.9		5.9	0		day 5	6.2	6		6.1	0.141421		day 5	5.2	5.2		5.2	0
day 6	5.9	5.9		5.9	0		day 6	6.3	6.4		6.35	0.0707107		day 6	5.3	5.5		5.4	0.141421
day 7	6	6		6	0		day 7	6.6	6.4		6.5	0.141421		day 7	5.3	5.4		5.35	0.0707107
day 8	6.1	6.2		6.15	0.0707107		day 8	6.8	6.7		6.75	0.0707107		day 8	5.6	5.7		5.65	0.0707107
day 9	6.2	6.2		6.2	0		day 9	6.8	6.7		6.75	0.0707107		day 9	5.7	5.7		5.7	0
day 10	6.2	6.2		6.2	0		day 10	6.9	6.9		6.9	0		day 10	5.8	5.9		5.85	0.0707107
day 11	6.1	6		6.05	0.0707107		day 11	6.9	6.8		6.85	0.0707107		day 11	6.2	6.1		6.15	0.0707107
day 12	5.8	5.8		5.8	0		day 12	6.9	6.8		6.85	0.0707107		day 12	6.1	6.3		6.2	0.141421
								Min AL P[G26D]+3
							well #	1	2		Mean	SD
							day 0	3.5	3.6		3.55	0.0707107
							day 1	3.3	3		3.15	0.212132
							day 2	4.6	4.5		4.55	0.0707107
							day 3	5.5	5.3		5.4	0.141421
							day 4	5.9	5.9		5.9	0
							day 5	6.2	6.2		6.2	0
							day 6	6.2	6.3		6.25	0.0707107
							day 7	6.5	6.6		6.55	0.0707107
							day 8	6.9	6.8		6.85	0.0707107
							day 9	6.7	6.9		6.8	0.141421
							day 10	6.9	6.9		6.9	0
							day 11	6.9	6.8		6.85	0.0707107
							day 12	6.8	6.8		6.8	0

## Sheet: Figure 3C
Replication of Min AL, Min AL derivatives and wt RSV in Vero cells at 37ºC (titers expressed in log10 pfu/ml)
Left panel (Lineage #1, 37ºC)							Middle panel (Lineage #3, 37ºC)							Right panel (Lineage #7, 37ºC)
	wt RSV							wt RSV							wt RSV
well #	1	2		Mean	SD		well #	1	2		Mean	SD		well #	1	2		Mean	SD
day 0	3.3	3.3		3.3	0		day 0	3.7	3.7		3.7	0		day 0	3.3	3.3		3.3	0
day 1	4.2	4.3		4.25	0.0707107		day 1	4.6	4.5		4.55	0.0707107		day 1	4.2	4.3		4.25	0.0707107
day 2	5.6	5.9		5.75	0.212132		day 2	6.1	6.3		6.2	0.141421		day 2	5.6	5.9		5.75	0.212132
day 3	6.2	6.3		6.25	0.0707107		day 3	7	6.8		6.9	0.141421		day 3	6.2	6.3		6.25	0.0707107
day 4	6.4	6.4		6.4	0		day 4	6.8	7.1		6.95	0.212132		day 4	6.4	6.4		6.4	0
day 5	6	5.9		5.95	0.0707107		day 5	6.8	6.6		6.7	0.141421		day 5	6	5.9		5.95	0.0707107
day 6	6.1	6.1		6.1	0		day 6	7	7.1		7.05	0.0707107		day 6	6.1	6.1		6.1	0
day 7	6.1	6.2		6.15	0.0707107		day 7	7.2	7.2		7.2	0		day 7	6.1	6.2		6.15	0.0707107
day 8	6.2	6.4		6.3	0.141421		day 8	7.1	7		7.05	0.0707107		day 8	6.2	6.4		6.3	0.141421
day 9	6.2	6.2		6.2	0		day 9	6.8	6.8		6.8	0		day 9	6.2	6.2		6.2	0
day 10	6.2	6.2		6.2	0		day 10	6.5	6.3		6.4	0.141421		day 10	6.2	6.2		6.2	0
	Min AL							Min AL							Min AL
well #	1	2		Mean	SD		well #	1	2		Mean	SD		well #	1	2		Mean	SD
day 0	3.2	3.2		3.2			day 0	3.6	3.6		3.6	0		day 0	3.2	3.2		3.2	0
day 1	1.3	1.7		1.5	0.282843		day 1	2.1	2		2.05	0.0707107		day 1	1.3	1.7		1.5	0.282843
day 2	1.3	0.7		1	0.424264		day 2	1.8	1.9		1.85	0.0707107		day 2	1.3	0.7		1	0.424264
day 3	1.5	1.6		1.55	0.0707107		day 3	2.3	2.4		2.35	0.0707107		day 3	1.5	1.6		1.55	0.0707107
day 4	1.5	1.7		1.6	0.141421		day 4	2	1.9		1.95	0.0707107		day 4	1.5	1.7		1.6	0.141421
day 5	0.7	0		0.35	0.494975		day 5	1.9	1.7		1.8	0.141421		day 5	0.7	0		0.35	0.494975
day 6	0	1		0.5	0.707107		day 6	1.7	1.7		1.7	0		day 6	0	1		0.5	0.707107
day 7	1.3	1		1.15	0.212132		day 7	1.8	1.6		1.7	0.141421		day 7	1.3	1		1.15	0.212132
day 8	0	0.7		0.35	0.494975		day 8	1	1.4		1.2	0.282843		day 8	0	0.7		0.35	0.494975
day 9	1.5	1.5		1.5	0		day 9	1	1.2		1.1	0.141421		day 9	1.5	1.5		1.5	0
day 10	1	1.6		1.3	0.424264		day 10	0.7	1.5		1.1	0.565685		day 10	1	1.6		1.3	0.424264
	Min AL Lineage #1 p14							Min AL Lineage #3 p14							Min AL Lineage #7 p14
well #	1	2		Mean	SD		well #	1	2		Mean	SD		well #	1	2		Mean	SD
day 0	3.7			3.7			day 0	3.8			3.8			day 0	3.4	3.4		3.4	0
day 1	2.1			2.1			day 1	3.1			3.1			day 1	1.7	1.9		1.8	0.141421
day 2							day 2							day 2	3.6	3.5		3.55	0.0707107
day 3	4.7			4.7			day 3	5.2			5.2			day 3	4	4.3		4.15	0.212132
day 4							day 4							day 4	4.2	3.9		4.05	0.212132
day 5	3.9			3.9			day 5	5.6			5.6			day 5	3.8	3		3.4	0.565685
day 6							day 6							day 6	3.8	3.9		3.85	0.0707107
day 7	4.7			4.7			day 7	6			6			day 7	4.2	4.4		4.3	0.141421
day 8							day 8							day 8	4.8	4.8		4.8	0
day 9	5			5			day 9	6.4			6.4			day 9	5	4.9		4.95	0.0707107
day 10							day 10							day 10	5.2	5.1		5.15	0.0707107
	Min AL M2-1[I87K]							Min AL P[G26D]							Min AL M2-1[E70D]
well #	1	2		Mean	SD		well #	1	2		Mean	SD		well #	1	2		Mean	SD
day 0	3.2	3.2		3.2			day 0	3.6	3.6		3.6	0		day 0	3.2	3.2		3.2	0
day 1	2.3	2.3		2.3	0		day 1	1.9	2		1.95	0.0707107		day 1	2.4	2.4		2.4	0
day 2	2.8	3.1		2.95	0.212132		day 2	2.5	2.6		2.55	0.0707107		day 2	2.5	2.6		2.55	0.0707107
day 3	3.4	3.5		3.45	0.0707107		day 3	3.4	3.3		3.35	0.0707107		day 3	2.6	2.7		2.65	0.0707107
day 4	3.5	3.6		3.55	0.0707107		day 4	3.2	3		3.1	0.141421		day 4	2.6	2.8		2.7	0.141421
day 5	2.6	2.7		2.65	0.0707107		day 5	3.3	3.1		3.2	0.141421		day 5	0	2.1		1.05	1.48492
day 6	2.6	2.6		2.6	0		day 6	3.2	3.4		3.3	0.141421		day 6	2.1	2.1		2.1	0
day 7	3.3	3.2		3.25	0.0707107		day 7	3.1	3.1		3.1	0		day 7	2.7	2.8		2.75	0.0707107
day 8	3.4	3.3		3.35	0.0707107		day 8	3.2	3		3.1	0.141421		day 8	2.9	2.5		2.7	0.282843
day 9	3.5	3.2		3.35	0.212132		day 9	3.1	2.9		3	0.141421		day 9	2.9	2.3		2.6	0.424264
day 10	3.8	3.7		3.75	0.0707107		day 10	3.1	3		3.05	0.0707107		day 10	3.4	3.3		3.35	0.0707107
	Min AL M2-1[I87K]+2							Min AL P[G26D]+2							Min AL M2-1[E70D]+3
well #	1	2		Mean	SD		well #	1	2		Mean	SD		well #	1	2		Mean	SD
day 0	3.2	3.2		3.2	0		day 0	3.7	3.7		3.7			day 0	3	3		3	0
day 1	2.5			2.5			day 1	2.2	2.4		2.3	0.141421		day 1	1.5	2		1.75	0.353553
day 2	4.2	4.2		4.2	0		day 2	3.6	3.6		3.6	0		day 2	3.3	3.3		3.3	0
day 3	4.3	4.6		4.45	0.212132		day 3	4.3	4.2		4.25	0.0707107		day 3	3.5	3.6		3.55	0.0707107
day 4	4.1	3.8		3.95	0.212132		day 4	4.1	4.3		4.2	0.141421		day 4	3.4	3.4		3.4	0
day 5	3.1	3		3.05	0.0707107		day 5	4.1	4.1		4.1	0		day 5	3.2	3.3		3.25	0.0707107
day 6	2.3	2.5		2.4	0.141421		day 6	4	3.9		3.95	0.0707107		day 6	3.3	3.5		3.4	0.141421
day 7	2.4	2.7		2.55	0.212132		day 7	3.8	4.1		3.95	0.212132		day 7	3.9	3.8		3.85	0.0707107
day 8	3.2	3.4		3.3	0.141421		day 8	4.1	4.1		4.1	0		day 8	4.4	4.4		4.4	0
day 9	3.5	3.4		3.45	0.0707107		day 9	4.1	4.3		4.2	0.141421		day 9	4.7	4.4		4.55	0.212132
day 10	3.5	3.7		3.6	0.141421		day 10	4.3	4.4		4.35	0.0707107		day 10	4.8	4.8		4.8	0
								Min AL P[G26D]+3
							well #	1	2		Mean	SD
							day 0	3.5	3.5		3.5	0
							day 1	3.3	3.4		3.35	0.0707107
							day 2	4.4	4.5		4.45	0.0707107
							day 3	5.2	5.4		5.3	0.141421
							day 4	5.5	5.5		5.5	0
							day 5	5.5	5.7		5.6	0.141421
							day 6	5.7	5.6		5.65	0.0707107
							day 7	5.8	5.9		5.85	0.0707107
							day 8	6.1	6.1		6.1	0
							day 9	6.2	6.3		6.25	0.0707107
							day 10	6.3	6.3		6.3	0

## Sheet: Figure 4
Quantification of RSV RNAs by RT-qPCR in Vero cells infected with Min AL, Min AL derivatives or wt RSV
Data expressed as fold difference over Min AL at 24 hours pi
	RSV N
	Min AL	Min AL M2-1[I87K]	Min AL M2-1[I87K]+2	Min AL P[G26D]	Min AL P[G26D]+2	Min AL P[G26D]+3	Min AL M2-1[E70D]	WT RSV
24 hours pi	1	2	26.7	2	7	63.7	1.3	263.2
48 hours pi	0.7	4.9	27.9	1.9	9.2	28.4	3.3	267.2
	RSV P
	Min AL	Min AL M2-1[I87K]	Min AL M2-1[I87K]+2	Min AL P[G26D]	Min AL P[G26D]+2	Min AL P[G26D]+3	Min AL M2-1[E70D]	WT RSV
24 hours pi	1	1.7	10.6	1.8	6.6	32.8	1.2	39.6
48 hours pi	0.6	3.9	17.3	2	9.2	40	2.9	37.6
	RSV G
	Min AL	Min AL M2-1[I87K]	Min AL M2-1[I87K]+2	Min AL P[G26D]	Min AL P[G26D]+2	Min AL P[G26D]+3	Min AL M2-1[E70D]	WT RSV
24 hours pi	1	1.2	18.8	2.9	10.5	86.1	1.2	98.1
48 hours pi	2	14.2	72.4	7.4	31.9	93	11.1	105.5
	RSV F
	Min AL	Min AL M2-1[I87K]	Min AL M2-1[I87K]+2	Min AL P[G26D]	Min AL P[G26D]+2	Min AL P[G26D]+3	Min AL M2-1[E70D]	WT RSV
24 hours pi	1	1.1	11.2	2.7	6.6	45.1	0.9	82.3
48 hours pi	1.8	10.5	800.9	10.7	54.9	362.7	11.5	903.4
	RSV M2
	Min AL	Min AL M2-1[I87K]	Min AL M2-1[I87K]+2	Min AL P[G26D]	Min AL P[G26D]+2	Min AL P[G26D]+3	Min AL M2-1[E70D]	WT RSV
24 hours pi	1	1.4	14.3	1.7	5.1	32.1	0.6	26.6
48 hours pi	0.5	4.1	24.3	2.6	10.8	28.2	3.6	22.5
	RSV L
	Min AL	Min AL M2-1[I87K]	Min AL M2-1[I87K]+2	Min AL P[G26D]	Min AL P[G26D]+2	Min AL P[G26D]+3	Min AL M2-1[E70D]	WT RSV
24 hours pi	1	1.7	24.6	3.7	14.7	122.2	1.3	528.7
48 hours pi	0.7	6.7	48	3.5	22.9	119.1	5.9	454.1
	RSV genomic RNA
	Min AL	Min AL M2-1[I87K]	Min AL M2-1[I87K]+2	Min AL P[G26D]	Min AL P[G26D]+2	Min AL P[G26D]+3	Min AL M2-1[E70D]	WT RSV
24 hours pi	1	1.2	16.5	3	5.3	40.4	1.6	148.1
48 hours pi	0.7	4.9	37.5	2.2	6.3	31.4	4.3	300.4

## Sheet: Figure 5A
Viral protein expression in Vero cells (evaluated by flow cytometry)
	% cells positive for N, P, G and F
	Expt 1	Expt 2	Expt 3
Min AL	1.4	6	1.2
Min AL M2-1[I87K]	19.5	34	13.1
Min AL M2-1[I87K]+2	41.4	46	65.4
Min AL P[G26D]	5.9	15	13.6
Min AL P[G26D]+2	20.8	34	35.5
Min AL P[G26D]+3	61	55	72.5
Min AL M2-1[E70D]	10.2	20	11.4
WT RSV	93	99	98.3

## Sheet: Figure 5B
Viral protein expression in Vero cells (evaluated by flow cytometry)
Data expressed in fold increase median fluorescence intensity (MFI) over Min AL
	N level of expression in N+P+G+F+ cells					P level of expression in N+P+G+F+ cells
	Expt 1	Expt 2	Expt 3			Expt 1	Expt 2	Expt 3
Min AL M2-1[I87K]	1.1	1.3	0.9		Min AL M2-1[I87K]	0.8	1.1	0.9
Min AL M2-1[I87K]+2	0.8	1	0.8		Min AL M2-1[I87K]+2	0.3	0.4	0.3
Min AL P[G26D]	1.1	1.5	1.1		Min AL P[G26D]	1	1	0.9
Min AL P[G26D]+2	1.5	1.8	1.3		Min AL P[G26D]+2	1.1	1.2	0.9
Min AL P[G26D]+3	1.1	1.4	1.4		Min AL P[G26D]+3	0.8	0.9	0.9
Min AL M2-1[E70D]	0.9	1.2	1		Min AL M2-1[E70D]	0.9	1.2	1.1
WT RSV	5.9	3.9	4.9		WT RSV	1.9	1.5	1.8
	G level of expression in N+P+G+F+ cells					F level of expression in N+P+G+F+ cells
	Expt 1	Expt 2	Expt 3			Expt 1	Expt 2	Expt 3
Min AL M2-1[I87K]	1.4	2	1		Min AL M2-1[I87K]	1.6	1.5	1.4
Min AL M2-1[I87K]+2	2	3	2.6		Min AL M2-1[I87K]+2	2.2	2.8	2.2
Min AL P[G26D]	1.1	1.1	1.1		Min AL P[G26D]	1.2	1.1	1.2
Min AL P[G26D]+2	1.9	2	1.8		Min AL P[G26D]+2	2.1	1.8	1.8
Min AL P[G26D]+3	2.5	2.1	2.3		Min AL P[G26D]+3	2.4	2.3	2
Min AL M2-1[E70D]	1.3	1.4	1.2		Min AL M2-1[E70D]	1.4	1.6	1.6
WT RSV	4.1	5.9	5.7		WT RSV	7.5	8.9	5.9

## Sheet: Figure 5D
Replication of Min AL, Min AL derivatives and wt RSV in Vero cells
Data expressed in fold difference of titer compared to Min AL 24 hour time point
	Min AL	Min AL M2-1[I87K]	Min AL M2-1[I87K]+2	Min AL P[G26D]	Min AL P[G26D]+2	Min AL P[G26D]+3	Min AL M2-1[E70D]	WT RSV
24 hours pi	1	7	582	12	98	2541	6	23770
48 hours pi	18	377	5328	119	1557	7541	164	77869

[truncated: 10 more sheets: Figure 6B, Figure 7A, Figure 7B, Figure 7C, Figure 8A, Figure 8B, Figure 8C, Figure 9, Figure S2, Figure S3]
